# Supplementary material for: Evaluation of the Potential Anti-Inflammatory Effect of a New Coumarin–Quinoline Hybrid in LPS-Induced Neuroinflammation
Source: Pharmaceuticals (Basel). 2026 Apr 25;19(5):673. doi: 10.3390/ph19050673 (PMC13210173; doi:10.3390/ph19050673)
Supplement: Supplementary file 1 [file pharmaceuticals-19-00673-s001.zip]

Archive with 1 entries (1 files):
- pharmaceuticals-4169130-supplementary.pdf
